# Supplementary material for: The Effect of Powder Re-Use on the Coalescence Behaviour and Isothermal Crystallisation Kinetics of Polyamide 12 within Powder Bed Fusion
Source: Polymers (Basel). 2024 Feb 23;16(5):612. doi: 10.3390/polym16050612 (PMC10934940; doi:10.3390/polym16050612)
Supplement: Supplementary file 1 [file polymers-16-00612-s001.zip]

Archive with 1 entries (1 files):
- polymers-2849770-supplementary.pdf
